# Supplementary material for: Non-Inflamed Tumor Microenvironment and Methylation/Downregulation of Antigen-Presenting Machineries in Cholangiocarcinoma
Source: Cancers (Basel). 2023 Apr 20;15(8):2379. doi: 10.3390/cancers15082379 (PMC10136850; doi:10.3390/cancers15082379)
Supplement: Supplementary file 1 [file cancers-15-02379-s001.zip]

Archive with 2 entries (2 files):
- cancers-2301470-supplementary.pdf
- cancers-2301470-supplementary.xlsx
